# Supplementary material for: Polystyrene-colonizing bacteria are enriched for long-chain alkane degradation pathways
Source: PLoS One. 2023 Oct 3;18(10):e0292137. doi: 10.1371/journal.pone.0292137 (PMC10547174; doi:10.1371/journal.pone.0292137)
Supplement: S1 Table — (XLSX) [file pone.0292137.s006.xlsx]

## Sheet: 工作表3
Sample name	pH	Latitude and longitude	Vegetation	Vegetation	Vegetation	Vegetation	Vegetation
PS2.222	NA	25.040921, 121.383850	Bidens pilosa L. var. minor (Blume) Sherff	Eleusine indica (L.) Gaertn.
S2.222	4
SN2.222	4
PS3.222	NA	25.041036, 121.379124	Bischofia javanica Blume
S3.222	6
SN3.222	7
PS1.312	NA	25.120733, 121.320134	Xanthium strumarium L.	Pandanus odoratissimus L. f.	Oxalis corniculata L.	Taraxacum officinale Weber	Wedelia trilobata (L.) Hitchc.
S1.312	5
SN1.312	7
PS2.312	NA	25.120675, 121.318850	Plantago lanceolata L.	Cynodon dactylon (L.) Pers.	Amaranthus spinosus L.	Conyza sumatrensis (Retz.) Walker
S2.312	4.5
SN2.312	5.5
PS2.44	NA	22.880386, 120.201660	Cynodon dactylon (L.) Pers.	Alternanthera sessilis (L.) R. Br.
S2.44	6
SN2.44	8
PS1.416	NA	25.033630, 121.387953	Calyptocarpus vialis Less.	Liquidambar formosana Hance
S1.416	4.8
SN1.416	4.5
PS2.55	NA	25.066560, 121.356634	Setaria palmifolia (J. Konig) Stapf
S2.55	6.5
SN2.55	6
