# Supplementary material for: Polystyrene-colonizing bacteria are enriched for long-chain alkane degradation pathways
Source: PLoS One. 2023 Oct 3;18(10):e0292137. doi: 10.1371/journal.pone.0292137 (PMC10547174; doi:10.1371/journal.pone.0292137)
Supplement: S2 Table — (XLSX) [file pone.0292137.s007.xlsx]

## Sheet: MIX
Phylum	Class	Order	Family	Genus	Species	2.222		3.222		1.312		2.312		2.44		1.416		2.55
						PS/S	PS/SN	PS/S	PS/SN	PS/S	PS/SN	PS/S	PS/SN	PS/S	PS/SN	PS/S	PS/SN	PS/S	PS/SN
Cyanobacteria		Synechococcales	Chamaesiphonaceae	Chamaesiphon	Chamaesiphon minutus	15.8277	15.9591	0	-0.965275	1.86704	1.86704	12.4752	12.2951	-0.158282	-0.563645	0.0810373	0.0810373	0	0
Cyanobacteria		Oscillatoriales		Potamolinea	Potamolinea aerugineo-caerulea	0.949377	1.11092	0.373692	0.122971	1.03724	1.03724	13.1461	13.0894	-0.0226116	0	0.52773	0.494036	0	0
Cyanobacteria		Pleurocapsales	Dermocarpellaceae	Stanieria	Stanieria cyanosphaera	2.49946	2.80128	0.932192	-0.138676	9.53275	9.50414	2.25553	2.36234	0	-0.172225	0.113452	0.0613553	0	0
Cyanobacteria		Nostocales	Symphyonemataceae	Loriellopsis	Loriellopsis cavernicola	4.17947	4.25942	0.168161	0.0929452	0.632224	0.632224	3.80153	3.80153	-0.0339175	-0.109598	0	0	0	0
Cyanobacteria	Gloeobacteria	Gloeobacterales	Gloeobacteraceae	Gloeobacter	Gloeobacter violaceus	0.664932	0.664932	0	0	0.12842	0.0998163	7.88605	7.88605	-0.0339175	0	-0.0209512	0	0	0
Cyanobacteria		Chroococcidiopsidales	Chroococcidiopsidaceae	Aliterella	Aliterella antarctica	3.11265	3.11265	0.69133	0.666258	0.740887	0.740887	3.60678	3.90529	-0.237422	-0.751527	0.218801	0.218801	0	-0.217723
Cyanobacteria		Nostocales	Calotrichaceae	Dulcicalothrix	Dulcicalothrix necridiiformans	1.77207	1.52023	3.15887	3.05622	1.32372	1.25221	0.471654	0.471654	0.0318041	-0.0934503	0.842788	0.751618	0	0
Cyanobacteria		Oscillatoriales	Oscillatoriaceae	Oscillatoria	Oscillatoria nigro-viridis	0.202371	0.202371	0.186846	-0.0388027	0	-0.457666	1.11362	0.850959	0	0	6.3891	4.78202	0	-0.0326584
Cyanobacteria		Nostocales	Nostocaceae	Anabaena	Anabaena cylindrica	0.768792	0.715917	0	-0.112824	4.11933	4.11933	1.12254	1.12254	0	0	0	-0.0781454	0	0
Cyanobacteria		Oscillatoriales	Oscillatoriaceae	Lyngbya	Lyngbya aestuarii	5.07854	5.07854	0.186846	0.186846	0	0	0.0188661	0.0188661	-0.113058	0	0.121556	0.121556	0	0
Cyanobacteria		Chroococcales	Aphanothecaceae	Crocosphaera	Crocosphaera watsonii	3.71405	3.87395	0.653961	0.603817	0.256841	0.256841	0	0	0	0	0	0	0	0
Cyanobacteria	Gloeobacteria	Gloeobacterales	Gloeobacteraceae	Gloeobacter	Gloeobacter kilaueensis	0.857666	0.857666	0	0	0.987849	0.987849	1.85832	1.85832	0	0	0	0	0	0
Cyanobacteria		Nostocales	Scytonemataceae	Brasilonema	Brasilonema octagenarum	3.0452	3.0452	0	0	0.0889065	0.0889065	0	0	0	0	0	0	0	-0.0217723
Cyanobacteria		Nostocales	Nostocaceae	Cylindrospermum	Cylindrospermum stagnale	0.65993	0.799846	1.73767	1.42427	0.839672	0.75386	0	-0.233613	-0.13567	-0.250509	0.0567261	0.0176534	0	0
Cyanobacteria		Oscillatoriales	Gomontiellaceae	Crinalium	Crinalium epipsammum	0.403616	1.63234	0.4858	-0.303971	0.582831	0.582831	0.136712	0.217776	0	-0.0313136	0.299838	0.299838	0	0
Cyanobacteria		Chroococcidiopsidales	Chroococcidiopsidaceae	Chroococcidiopsis	Chroococcidiopsis thermalis	0	0	0	0	0.543317	0.543317	1.49043	1.49043	-0.00211338	0.0318041	-0.0209512	0	-0.0306373	0
Cyanobacteria		Nostocales	Nostocaceae	Cronbergia	Cronbergia siamensis	1.14677	1.059	0.616592	0.616592	0.207448	0.15024	-0.0790868	0.0565984	-0.237422	-0.313136	0.275527	0.171333	0	0
Cyanobacteria		Nostocales	Aphanizomenonaceae	Nodularia	Nodularia spumigena	0.269828	0.269828	0.112108	-0.0383249	0.0691495	0.0691495	1.18857	1.18857	0	0	0.210697	0.210697	0	0
Cyanobacteria		Oscillatoriales	Microcoleaceae	Arthrospira	Arthrospira platensis	1.46478	1.46478	0	0	0	0	0	0	0	0	0	0	0	0
Cyanobacteria		Oscillatoriales	Oscillatoriaceae	Moorea	Moorea producens	0.385468	0.385468	0.373692	0.373692	0.187691	0.187691	0.0943307	0.0943307	0	0	0	0	0	0
Cyanobacteria		Oscillatoriales		Potamolinea	Potamolinea magna	0	0	0	0	0	0	0.446192	0.581357	0	0	0.202593	0.202593	0	0
Cyanobacteria		Nostocales	Nostocaceae	Nostoc	Nostoc punctiforme	0	0	0	-0.150432	0	0	0.878438	0.836865	0	-0.140911	0	0	0	0
Cyanobacteria		Nostocales	Tolypothrichaceae	Kryptousia	Kryptousia macronema	0.231281	0.231281	0.0373692	0.0373692	0	-0.157323	0.14936	0.773512	0	-0.109598	0.0162075	-0.0228652	0	0
Cyanobacteria		Synechococcales	Acaryochloridaceae	Acaryochloris	Acaryochloris marina	0.173461	0.173461	0.411061	0.411061	0	0	-0.0678426	0	-0.0226116	-0.078284	0	0	0.0197355	0.0197355
Cyanobacteria		Oscillatoriales	Microcoleaceae	Tychonema	Tychonema bourrellyi	0.0385468	0.0385468	0.392377	0.392377	0.0296355	0.0296355	0.0282992	0.0282992	0	0	0	0	0	0
Cyanobacteria		Pleurocapsales	Xenococcaceae	Foliisarcina	Foliisarcina bertiogensis	0	0	0.0747384	0.0496663	0.266719	0.266719	0	0	0	0	0	0	0	0
Cyanobacteria		Nostocales	Calotrichaceae	Calothrix	Calothrix desertica	0.212007	0.212007	0	0	0.0889065	0.0889065	0	0	0	0	0	0	0	0
Cyanobacteria		Oscillatoriales	Oscillatoriaceae	Okeania	Okeania plumata	0.11564	0.11564	0	0	0	0	0.12263	0.12263	0	-0.0313136	0	0	0	0
Cyanobacteria		Chroococcales	Microcystaceae	Microcystis	Microcystis aeruginosa	0.0674569	0.0674569	0.112108	-0.000716747	0	0	0	0	0	0	0	0	0	0
Cyanobacteria		Oscillatoriales		Cephalothrix	Cephalothrix komarekiana	0.0578202	-0.00486788	0	0	0.059271	0.00206273	0	-0.137419	0	-0.0313136	0.089141	0.089141	0	0
Cyanobacteria		Nostocales	Tolypothrichaceae	Kryptousia	Kryptousia microlepis	0	0	0	0	0	0	0.0377323	0.0377323	0	0	0	0	0	0
Cyanobacteria		Oscillatoriales	Microcoleaceae	Planktothrix	Planktothrix spiroides	0	0	0	0	0	0	0.0506519	-0.046582	0	0	0	0	0	0
Cyanobacteria		Nostocales	Chlorogloeopsidaceae	Chlorogloeopsis	Chlorogloeopsis fritschii	0	0	0	0	0	0	0	0	0	0	0	0	0	-0.0217723
Cyanobacteria		Oscillatoriales	Oscillatoriaceae	Oscillatoria	Oscillatoria sancta	0	0	0	0	0	0	-0.0407056	0	0	0	0	0	0	0
Cyanobacteria		Nostocales	Scytonemataceae	Brasilonema	Brasilonema bromeliae	0	0	0	0	0	0	0	0	-0.0452233	0	0	0	0	0
Cyanobacteria		Synechococcales	Prochlorotrichaceae	Prochlorothrix	Prochlorothrix hollandica	0	0	0	0	0	0	0	0	0	0	0	-0.0520969	0	0
Cyanobacteria		Oscillatoriales	Oscillatoriaceae	Aerosakkonema	Aerosakkonema funiforme	0	-0.0250752	0	0	0	-0.0286041	0	-0.0412258	0	0	0	0	0	0
Cyanobacteria		Nostocales	Nostocaceae	Aliinostoc	Aliinostoc morphoplasticum	0	0	0	0	0	0	0	0	-0.124364	0	0	0	0	0
Cyanobacteria		Nostocales	Scytonemataceae	Brasilonema	Brasilonema terrestre	0	0	0	-0.426225	0	0	0.00232435	0.0565984	0	0	0	0	0	0
Cyanobacteria		Synechococcales	Prochlorotrichaceae	Halomicronema	Halomicronema excentricum	0	0	0	-0.0250721	0	0	0	-0.0549677	0	-0.360106	0	0	0	0
Cyanobacteria		Oscillatoriales	Coleofasciculaceae	Coleofasciculus	Coleofasciculus chthonoplastes	0	-0.0250752	0	-1.01542	0.227205	0.227205	0.597121	0.47119	-2.56817	-0.875064	0.680713	0.576519	0	0
Cyanobacteria		Nostocales	Hapalosiphonaceae	Fischerella	Fischerella muscicola	-0.159925	0.414279	0	-2.67018	0	0	0	0	0	0	0.0810373	0.0810373	0	0
Cyanobacteria		Oscillatoriales	Oscillatoriaceae	Oscillatoria	Oscillatoria acuminata	0	0	0	0	0	0	-0.122117	-0.206129	-0.6499	-1.41633	0	0	0	0
Deinococcus-Thermus	Deinococci	Deinococcales	Deinococcaceae	Deinococcus	Deinococcus radiomollis	2.24535	2.24535	0	0	0.474168	0.474168	1.26403	1.26403	0	0	0	0	0	0
Deinococcus-Thermus	Deinococci	Deinococcales	Trueperaceae	Truepera	Truepera radiovictrix	0.0385468	0.0385468	0.747384	0.747384	0	0	-0.0655183	-0.053337	1.38881	1.5584	0.0729335	0.0729335	1.44069	1.44069
Deinococcus-Thermus	Deinococci	Deinococcales	Deinococcaceae	Deinococcus	Deinococcus sonorensis	0.279464	0.279464	0	0	1.22493	1.22493	1.75455	1.75455	0	0	0	0	0	0
Deinococcus-Thermus	Deinococci	Deinococcales	Deinococcaceae	Deinococcus	Deinococcus humi	0.0192734	0.0192734	0	0	1.92631	1.92631	0.68383	0.792378	0.318041	0.318041	0	0	0	0
Deinococcus-Thermus	Deinococci	Deinococcales	Deinococcaceae	Deinococcus	Deinococcus alpinitundrae	0.0770936	0.0770936	0	0	0.750766	0.750766	0.273559	0.273559	0	0	0	0	0	0
Deinococcus-Thermus	Deinococci	Deinococcales	Deinococcaceae	Deinococcus	Deinococcus metalli	0	0	0	0	0.266719	0.266719	0	0	0.0318041	0.0318041	0.121556	0.121556	0	0
Deinococcus-Thermus	Deinococci	Deinococcales	Deinococcaceae	Deinococcus	Deinococcus claudionis	0	0	0	0	0	0	0.292425	0.292425	0	0	0	0	0	0
Deinococcus-Thermus	Deinococci	Deinococcales	Deinococcaceae	Deinococcus	Deinococcus gobiensis	0	0	0	0	0.187691	0.187691	0	0	0	0	0	0	0	0
Deinococcus-Thermus	Deinococci	Deinococcales	Deinococcaceae	Deinococcus	Deinococcus budaensis	0.106004	0.106004	0	0	0	0	0.0188661	0.0188661	0	0	0	0	0	0
Deinococcus-Thermus	Deinococci	Deinococcales	Deinococcaceae	Deinococcus	Deinococcus hopiensis	0.0481835	0.0481835	0.0560538	0.0560538	0	0	0	0	0	0	0	0	0	0
Deinococcus-Thermus	Deinococci	Deinococcales	Deinococcaceae	Deinococcus	Deinococcus radiotolerans	0	0	0	0	0.0987849	0.0987849	0	0	0	0	0	0	0	0
Deinococcus-Thermus	Deinococci	Deinococcales	Deinococcaceae	Deinococcus	Deinococcus wulumuqiensis	0.096367	0.096367	0	0	0	0	0	0	0	0	0	0	0	0
Deinococcus-Thermus	Deinococci	Deinococcales	Deinococcaceae	Deinococcus	Deinococcus ficus	0	0	0	0	0	0	0	0	0.0954123	0.0954123	0	0	0	0
Deinococcus-Thermus	Deinococci	Deinococcales	Deinococcaceae	Deinococcus	Deinococcus aerius	0.0674569	0.0674569	0	0	0	0	0	0	0	0	0	0	0	0
Deinococcus-Thermus	Deinococci	Deinococcales	Deinococcaceae	Deinococcus	Deinococcus ruber	0.0674569	0.0674569	0	0	0	0	0	0	0	0	0	0	0	0
Deinococcus-Thermus	Deinococci	Deinococcales	Deinococcaceae	Deinococcus	Deinococcus radioresistens	0	0	0	0	0	0	0	0	0	0	0.0648298	0.0648298	0	0
Deinococcus-Thermus	Deinococci	Deinococcales	Deinococcaceae	Deinococcus	Deinococcus peraridilitoris	0	0	0	0	0	0	0	0	0.0556572	0.0556572	0	0	0	0
Deinococcus-Thermus	Deinococci	Deinococcales	Deinococcaceae	Deinococcus	Deinococcus radiopugnans	0	0	0	0	0	0	0	0	0.0397551	0.0397551	0	0	0	0
Deinococcus-Thermus	Deinococci	Deinococcales	Deinococcaceae	Deinococcus	Deinococcus aquiradiocola	0	0	0	0	0	0	0.0377323	0.0377323	0	0	0	0	0	0
Deinococcus-Thermus	Deinococci	Deinococcales	Deinococcaceae	Deinococcus	Deinococcus yunweiensis	0	0	0	0	0	0	-0.0542741	0	0	0	0.0486224	0.0486224	0	0
Deinococcus-Thermus	Deinococci	Deinococcales	Deinococcaceae	Deinococcus	Deinococcus papagonensis	0	0	0	0	0.019757	0.019757	0	0	0	0	0	0	0	0
