# Supplementary material for: Polystyrene-colonizing bacteria are enriched for long-chain alkane degradation pathways
Source: PLoS One. 2023 Oct 3;18(10):e0292137. doi: 10.1371/journal.pone.0292137 (PMC10547174; doi:10.1371/journal.pone.0292137)
Supplement: S3 Table — (XLSX) [file pone.0292137.s008.xlsx]

## Sheet: AVERAGE COUNT
No.							Species	2.222		3.222		1.312		2.312		2.44		1.416		2.55			AVERAGE
	Kingdom	Phylum	Class	Order	Family	Genus		PS/S	PS/SN	PS/S	PS/SN	PS/S	PS/SN	PS/S	PS/SN	PS/S	PS/SN	PS/S	PS/SN	PS/S	PS/SN	COUNT
1	Bacteria	Proteobacteria	Gammaproteobacteria	Pseudomonadales	Pseudomonadaceae	Pseudomonas	Pseudomonas toyotomiensis	0	0	0	0	0	0	0	0	2.54433	2.54433	12.6337	12.6337	2.12157	2.12157	6	2.47137
2	Bacteria	Proteobacteria	Alphaproteobacteria	Rhizobiales	Phyllobacteriaceae	Pseudaminobacter	Pseudaminobacter granuli	0	0	0	0	0	0	0	0	1.86054	1.86054	8.6953	8.6953	1.46043	1.46043	6	1.71661
3	Bacteria	Proteobacteria	Alphaproteobacteria	Rhodobacterales	Rhodobacteraceae	Paracoccus	Paracoccus speluncae	0	0	0.186846	0.186846	1.91643	1.91643	0	0	2.17828	2.8148	0	0	2.93439	3.11822	8	1.08945
4	Bacteria	Actinobacteria	Actinobacteria	Micrococcales	Micrococcaceae	Kocuria	Kocuria oceani	0	0	0	0	0	0	0	0	6.42765	6.53721	0	0	0	0	2	0.926061
5	Bacteria	Proteobacteria	Gammaproteobacteria	Pseudomonadales	Pseudomonadaceae	Pseudomonas	Pseudomonas alcaliphila	0	0	0	0	0	0	0	0	0.866661	0.866661	4.06807	4.06807	0.769686	0.769686	6	0.814917
6	Bacteria	Cyanobacteria		Chroococcales	Aphanothecaceae	Crocosphaera	Crocosphaera watsonii	3.71405	3.87395	0.653961	0.603817	0.256841	0.256841	0	0	0	0	0	0	0	0	6	0.668533
7	Bacteria	Deinococcus-Thermus	Deinococci	Deinococcales	Deinococcaceae	Deinococcus	Deinococcus radiomollis	2.24535	2.24535	0	0	0.474168	0.474168	1.26403	1.26403	0	0	0	0	0	0	6	0.569079
8	Bacteria	Proteobacteria	Alphaproteobacteria	Rhizobiales	Methylobacteriaceae	Methylobacterium	Methylobacterium oryzae	0.279464	0.279464	0	0	2.14787	2.10249	0.823379	1.21687	0	0	0.388979	0.388979	0	0	8	0.544821
9	Bacteria	Actinobacteria	Actinobacteria	Propionibacteriales	Nocardioidaceae	Friedmanniella	Friedmanniella sagamiharensis	0.491472	0.491472	0.186846	0.186846	1.22493	1.22493	0.803487	0.95274	0.588376	0.588376	0.364668	0.364668	0	0	12	0.533487
10	Bacteria	Cyanobacteria	Gloeobacteria	Gloeobacterales	Gloeobacteraceae	Gloeobacter	Gloeobacter kilaueensis	0.857666	0.857666	0	0	0.987849	0.987849	1.85832	1.85832	0	0	0	0	0	0	6	0.529119
11	Bacteria	Proteobacteria	Alphaproteobacteria	Rhizobiales	Methylobacteriaceae	Methylobacterium	Methylobacterium longum	0.703479	0.703479	0	0	0.355626	0.355626	2.06338	2.22621	0	0	0.397083	0.397083	0	0	8	0.514426
12	Bacteria	Planctomycetes	Planctomycetia	Isosphaerales	Isosphaeraceae	Tundrisphaera	Tundrisphaera lichenicola	0.183097	0.132947	0.0560538	0.0560538	1.17554	1.17554	1.70441	1.74512	0.270335	0.270335	0.0162075	0.0162075	0.127592	0.148017	14	0.505533
13	Bacteria	Proteobacteria	Alphaproteobacteria	Rhodospirillales	Acetobacteraceae	Dankookia	Dankookia rubra	1.29881	1.35877	0.523169	0.523169	1.03724	0.922825	0.100655	0.248521	0.109201	0.143118	0.35518	0.279865	0.0394711	0.0394711	14	0.498534
14	Bacteria	Deinococcus-Thermus	Deinococci	Deinococcales	Deinococcaceae	Deinococcus	Deinococcus sonorensis	0.279464	0.279464	0	0	1.22493	1.22493	1.75455	1.75455	0	0	0	0	0	0	6	0.465564
15	Bacteria	Proteobacteria	Alphaproteobacteria	Sphingomonadales	Sphingomonadaceae	Sphingomonas	Sphingomonas ginsengisoli An et al. 2013	0.0867303	0.0867303	0	0	0.444532	0.444532	2.16663	2.20734	0.198776	0.198776	0.235008	0.235008	0.0296033	0.0296033	12	0.454519
16	Bacteria	Proteobacteria	Alphaproteobacteria	Sphingomonadales	Erythrobacteraceae	Altererythrobacter	Altererythrobacter rigui	0.0831572	0.183097	0.896861	0.896861	0.0176396	0.0896397	0.0824376	0.24526	1.74127	1.67865	0.0648298	0.0648298	0.128281	0.128281	14	0.450078
17	Bacteria	Deinococcus-Thermus	Deinococci	Deinococcales	Deinococcaceae	Deinococcus	Deinococcus humi	0.0192734	0.0192734	0	0	1.92631	1.92631	0.68383	0.792378	0.318041	0.318041	0	0	0	0	8	0.428818
18	Bacteria	Proteobacteria	Gammaproteobacteria	Xanthomonadales	Xanthomonadaceae	Stenotrophomonas	Stenotrophomonas acidaminiphila	0	0	0	0	0	0	0	0	0.31009	0.31009	1.5154	1.5154	0.424314	0.424314	6	0.3214
19	Bacteria	Bacteroidetes	Cytophagia	Cytophagales	Hymenobacteraceae	Hymenobacter	Hymenobacter monticola	0.212007	0.212007	0	0	1.76825	1.76825	0.0471654	0.0471654	0	0	0.089141	0.089141	0	0	8	0.302366
20	Bacteria	Proteobacteria	Alphaproteobacteria	Sphingomonadales	Sphingomonadaceae	Sphingomonas	Sphingomonas cynarae	0.414378	0.414378	0.0373692	0.0373692	1.02736	1.02736	0.141496	0.141496	0	0	0.145867	0.145867	0	0	10	0.252353
21	Bacteria	Bacteroidetes	Cytophagia	Cytophagales	Cytophagaceae	Spirosoma	Spirosoma areae	0	0	1.66293	1.66293	0	0	0	0	0	0	0	0	0.0592066	0.0592066	4	0.246019
22	Bacteria	Proteobacteria	Alphaproteobacteria	Rhizobiales	Methylobacteriaceae	Methylobacterium	Methylobacterium platani	0.587838	0.587838	0	0	0.622345	0.622345	0.377323	0.377323	0	0	0	0	0	0	6	0.226787
23	Bacteria	Actinobacteria	Actinobacteria	Propionibacteriales	Nocardioidaceae	Marmoricola	Marmoricola korecus	0	0	0	0	0.513682	0.513682	0.384945	0.452787	0.453208	0.453208	0.137763	0.137763	0	0	8	0.217646
24	Bacteria	Cyanobacteria		Oscillatoriales	Microcoleaceae	Arthrospira	Arthrospira platensis	1.46478	1.46478	0	0	0	0	0	0	0	0	0	0	0	0	2	0.209254
25	Bacteria	Proteobacteria	Alphaproteobacteria	Rhizobiales	Bradyrhizobiaceae	Bradyrhizobium	Bradyrhizobium elkanii	0	0	0	0	0	0	0	0	0.318041	0.318041	0.745543	0.745543	0.256562	0.256562	6	0.188592
26	Bacteria	Proteobacteria	Alphaproteobacteria	Rhizobiales	Methylobacteriaceae	Methylobacterium	Methylobacterium aerolatum	0.0867303	0.0867303	0	0	0.32599	0.32599	0.73578	0.73578	0	0	0.170178	0.170178	0	0	8	0.188383
27	Bacteria	Proteobacteria	Alphaproteobacteria	Rhizobiales	Methylobacteriaceae	Methylobacterium	Methylobacterium tardum	0.305863	0.545358	0.205531	0.205531	0.0889065	0.0889065	0.594284	0.594284	0	0	0	0	0	0	8	0.187762
28	Bacteria	Actinobacteria	Actinobacteria	Micrococcales	Intrasporangiaceae	Lapillicoccus	Lapillicoccus jejuensis	0.954033	0.954033	0	0	0	0	0.301858	0.301858	0	0	0.0243112	0.0243112	0	0	6	0.182886
29	Bacteria	Bacteroidetes	Cytophagia	Cytophagales	Hymenobacteraceae	Hymenobacter	Hymenobacter rivuli	0.472198	0.472198	0	0	0.306233	0.306233	0.499953	0.499953	0	0	0	0	0	0	6	0.182626
30	Bacteria	Proteobacteria	Betaproteobacteria	Burkholderiales	Alcaligenaceae	Achromobacter	Achromobacter insuavis	0	0	0	0	0	0	0	0	0.246482	0.246482	0.745543	0.745543	0.26643	0.26643	6	0.179779
31	Bacteria	Proteobacteria	Alphaproteobacteria	Rhizobiales	Brucellaceae	Ochrobactrum	Ochrobactrum lupini	0	0	0	0	0	0	0	0	0.206727	0.206727	0.899514	0.899514	0.148017	0.148017	6	0.17918
32	Bacteria	Bacteroidetes	Chitinophagia	Chitinophagales	Chitinophagaceae	Flavihumibacter	Flavihumibacter profundi	0.096367	0.096367	0.231226	0.355007	0.166994	0.140362	0.0282992	0.0282992	0	0	0.202198	0.22343	0.358904	0.542727	12	0.176441
33	Bacteria	Actinobacteria	Actinobacteria	Geodermatophilales	Geodermatophilaceae	Blastococcus	Blastococcus aggregatus	0	0	0	0	0.414897	0.414897	0	0	0.778328	0.834857	0	0	0	0	4	0.174498
34	Bacteria	Proteobacteria	Alphaproteobacteria	Sphingomonadales	Sphingomonadaceae	Sphingomonas	Sphingomonas melonis	0.0578202	0.0578202	0.93423	0.93423	0.12842	0.12842	0.0848977	0.0848977	0	0	0	0	0	0	8	0.172195
35	Bacteria	Actinobacteria	Actinobacteria	Micrococcales	Microbacteriaceae	Amnibacterium	Amnibacterium kyonggiense	0.0157003	0.11564	0	0	0.316112	0.316112	0.754646	0.754646	0.0318041	0.0318041	0	0	0	0	8	0.16689
36	Bacteria	Proteobacteria	Alphaproteobacteria	Rhodobacterales	Rhodobacteraceae	Paracoccus	Paracoccus sediminis	0	0	0.909709	0.971599	0	0	0	0	0	0	0	0	0.17762	0.17762	4	0.159753
37	Bacteria	Deinococcus-Thermus	Deinococci	Deinococcales	Deinococcaceae	Deinococcus	Deinococcus alpinitundrae	0.0770936	0.0770936	0	0	0.750766	0.750766	0.273559	0.273559	0	0	0	0	0	0	6	0.157345
38	Bacteria	Bacteroidetes	Cytophagia	Cytophagales	Cytophagaceae	Spirosoma	Spirosoma oryzae	0.096367	0.096367	0	0	0.780401	0.780401	0.216961	0.216961	0	0	0	0	0	0	6	0.156247
39	Bacteria	Proteobacteria	Alphaproteobacteria	Sphingomonadales	Sphingomonadaceae	Sphingomonas	Sphingomonas hankookensis	0.318011	0.318011	0.112108	0.112108	0.39514	0.39514	0.226394	0.226394	0.0318041	0.0318041	0	0	0	0	10	0.154779
40	Bacteria	Actinobacteria	Actinobacteria	Kineosporiales	Kineosporiaceae	Pseudokineococcus	Pseudokineococcus marinus	0	0	0	0	0	0	0	0	1.06544	1.06544	0	0	0	0	2	0.152205
41	Bacteria	Actinobacteria	Actinobacteria	Pseudonocardiales	Pseudonocardiaceae	Pseudonocardia	Pseudonocardia endophytica	0	0	0.504484	0.504484	0	0	0	0	0	0	0.356564	0.356564	0.187488	0.187488	6	0.149791
42	Bacteria	Cyanobacteria		Oscillatoriales	Oscillatoriaceae	Moorea	Moorea producens	0.385468	0.385468	0.373692	0.373692	0.187691	0.187691	0.0943307	0.0943307	0	0	0	0	0	0	8	0.14874
43	Bacteria	Bacteroidetes	Cytophagia	Cytophagales	Hymenobacteraceae	Adhaeribacter	Adhaeribacter aerolatus	0	0	0	0	0.138299	0.138299	0	0	0.612229	0.612229	0	0	0.217091	0.217091	6	0.138231
44	Bacteria	Actinobacteria	Actinobacteria	Propionibacteriales	Nocardioidaceae	Marmoricola	Marmoricola scoriae	0	0	0	0	0	0	0	0	0.580425	0.580425	0.226904	0.226904	0.157884	0.157884	6	0.137888
45	Bacteria	Actinobacteria	Actinobacteria	Geodermatophilales	Geodermatophilaceae	Klenkia	Klenkia brasiliensis	0.0674569	0.0674569	0.392377	0.392377	0.385261	0.385261	0	0	0.111314	0.111314	0	0	0	0	8	0.13663
46	Bacteria	Proteobacteria	Alphaproteobacteria	Rhodospirillales	Acetobacteraceae	Rubritepida	Rubritepida flocculans	0	0	0	0	0.256841	0.256841	0.0848977	0.0848977	0.103363	0.103363	0.0648298	0.0387814	0.453918	0.453918	10	0.135832
47	Bacteria	Proteobacteria	Alphaproteobacteria	Rhodospirillales	Acetobacteraceae	Belnapia	Belnapia moabensis	0	0	0	0	0.177813	0.134907	0.349024	0.349024	0.318041	0.318041	0.0486224	0.0486224	0.0493389	0.0493389	10	0.131627
48	Bacteria	Proteobacteria	Alphaproteobacteria	Rhodobacterales	Rhodobacteraceae	Paracoccus	Paracoccus angustae	0	0	0.541854	0.541854	0	0	0	0	0.294188	0.294188	0	0	0.0493389	0.0493389	6	0.126483
49	Bacteria	Proteobacteria	Alphaproteobacteria	Caulobacterales	Caulobacteraceae	Brevundimonas	Brevundimonas kwangchunensis	0	0	0.541854	0.541854	0.0987849	0.0987849	0	0	0.222629	0.222629	0	0	0.0197355	0.0197355	8	0.126143
50	Bacteria	Proteobacteria	Alphaproteobacteria	Sphingomonadales	Sphingomonadaceae	Sphingomonas	Sphingomonas phyllosphaerae	0.0578202	0.0578202	0.0373692	0.0373692	0.780401	0.780401	0	0	0	0	0	0	0	0	6	0.125084
